# Supplementary material for: Smoking, Alcohol Intake and Torque Teno Virus in Stable Kidney Transplant Recipients
Source: Viruses. 2023 Dec 6;15(12):2387. doi: 10.3390/v15122387 (PMC10748022; doi:10.3390/v15122387)
Supplement: Supplementary file 1 [file viruses-15-02387-s001.zip]

Archive with 1 entries (1 files):
- viruses-2756903-supplementary.pdf
